# Supplementary material for: Dynamic financial and monetary security risk assessment based on information service security assessment model and blockchain
Source: Sci Rep. 2023 Oct 31;13:18707. doi: 10.1038/s41598-023-45977-5 (PMC10618252; doi:10.1038/s41598-023-45977-5)
Supplement: Supplementary file 1 — Supplementary Information. [file 41598_2023_45977_MOESM1_ESM.txt]

class BlockchainSecurityModel:
    def __init__(self, encryption_alg, hash_alg, consensus_protocol):
        self.encryption_alg = encryption_alg
        self.hash_alg = hash_alg
        self.consensus_protocol = consensus_protocol

    def encrypt_data(self, data):
        # Encrypt data with encryption algorithm
        encrypted_data = self.encryption_alg.encrypt(data)
        return encrypted_data

    def hash_data(self, data):
        # Hash the data using a hashing algorithm
        hashed_data = self.hash_alg.hash(data)
        return hashed_data

    def validate_transaction(self, transaction):
        # Verify whether the transaction is valid by consensus agreement
        is_valid = self.consensus_protocol.validate(transaction)
        return is_valid
